# Supplementary material for: The Impact of Autologous Platelet Concentrates on the Periapical Tissues and Root Development of Replanted Teeth: A Systematic Review
Source: Materials (Basel). 2022 Apr 10;15(8):2776. doi: 10.3390/ma15082776 (PMC9031947; doi:10.3390/ma15082776)
Supplement: Supplementary file 1 [file materials-15-02776-s001.zip]

Archive with 1 entries (1 files):
- materials-1653239-supplementary.pdf
